# Supplementary material for: Exploring Verrucosidin Derivatives with Glucose-Uptake-Stimulatory Activity from Penicillium cellarum Using MS/MS-Based Molecular Networking
Source: J Fungi (Basel). 2022 Jan 30;8(2):143. doi: 10.3390/jof8020143 (PMC8878765; doi:10.3390/jof8020143)
Supplement: Supplementary file 1 [file jof-08-00143-s001.zip]

Archive with 1 entries (1 files):
- jof-1563123-supplementary.pdf
